# Supplementary material for: Contrasting Alleles of OsNRT1.1b Fostering Potential in Improving Nitrogen Use Efficiency in Rice
Source: Plants (Basel). 2024 Oct 19;13(20):2932. doi: 10.3390/plants13202932 (PMC11510876; doi:10.3390/plants13202932)
Supplement: Supplementary file 1 [file plants-13-02932-s001.zip]

Archive with 1 entries (1 files):
- plants-3226775-supplementary.pdf
